# Supplementary material for: Comparative proteomic analysis of mustard lung as a complicated disease using systems biology approach
Source: BMC Pulm Med. 2022 Nov 23;22:437. doi: 10.1186/s12890-022-02240-3 (PMC9686120; doi:10.1186/s12890-022-02240-3)
Supplement: Supplementary file 1 — Additional file 1. The list of differentially abundant proteins. [file 12890_2022_2240_MOESM1_ESM.xlsx]

## Sheet: Serum_Result
Protein ID	Significant	logFC	P.Value	Fold Change	Direction
Q9Y490	Yes	1.08448	1.10539e-07	2.12062	UP
P62328	Yes	1.05963	1.2149e-08	2.0844	UP
P68363	Yes	1.01457	7.7832e-05	2.0203	UP
P01617	No	0.96537	0.0803626	1.95256	UP
P02741-1	Yes	0.891148	0.00289772	1.85465	UP
Q02985	Yes	0.772271	0.000271079	1.70796	UP
P62937	Yes	0.704607	0.0239589	1.6297	UP
P01717	Yes	0.62648	0.00046854	1.54379	UP
Q15485	Yes	0.612957	0.00272155	1.52939	UP
P05106	Yes	0.600735	0.0346431	1.51649	UP
P00738	No	0.589032	0.19637	1.50424	UP
P01625	Yes	0.529153	0.0376536	1.44308	UP
P05164	Yes	0.524416	0.000873811	1.43835	UP
P02671-1	Yes	0.516968	0.00157892	1.43094	UP
P80748	Yes	0.516525	0.00589187	1.43051	UP
Q86YW5	Yes	0.500868	0.0471825	1.41506	UP
P06753-2	No	0.468909	0.0042508	1.38406	UP
P02788	No	0.463229	0.124773	1.37862	UP
P63261	No	0.462886	0.00188928	1.3783	UP
P01876	No	0.45653	0.070928	1.37224	UP
P01623	No	0.45156	0.0162099	1.36752	UP
P23528	No	0.448141	0.00546812	1.36428	UP
P61626	No	0.439675	0.0324449	1.3563	UP
P07737	No	0.438989	0.00143524	1.35565	UP
P00739	No	0.437759	0.0135526	1.3545	UP
P01877	No	0.416211	0.0197741	1.33442	UP
P01701	No	0.41367	0.00765204	1.33207	UP
P69891	No	0.395615	0.0226024	1.3155	UP
A0A0B4J1Y9	No	0.378886	0.0022524	1.30034	UP
P07226-1	No	0.371942	0.0594053	1.29409	UP
P00558	No	0.369607	0.000192734	1.292	UP
P05451	No	0.367549	0.0465397	1.29016	UP
Q96A08	No	0.365006	0.0146011	1.28789	UP
P02763	No	0.352102	0.157072	1.27642	UP
P02741	No	0.351511	0.0287223	1.2759	UP
P07996	No	0.349903	0.0139277	1.27448	UP
P01009	No	0.346646	0.0386006	1.2716	UP
P08519	No	0.333157	0.0217655	1.25977	UP
P10619	No	0.324785	0.00422194	1.25248	UP
P33151	No	0.32269	0.0330585	1.25066	UP
P35542	No	0.317559	0.153505	1.24622	UP
A0M8Q6	No	0.311088	0.238188	1.24064	UP
P07307	No	0.306872	0.00299387	1.23702	UP
Q01459	No	0.278266	0.182767	1.21274	UP
P07359	No	0.276767	0.111315	1.21148	UP
Q6EMK4	No	0.273841	0.245235	1.20902	UP
P14543-1	No	0.273259	0.00341624	1.20853	UP
P19021-5	No	0.270378	0.15022	1.20612	UP
P04275	No	0.258881	0.030117	1.19655	UP
P63104-1	No	0.25643	0.144977	1.19452	UP
P02748	No	0.253957	0.0129171	1.19247	UP
P01781	No	0.243056	0.294699	1.1835	UP
P06313	No	0.241465	0.216178	1.18219	UP
P80188	No	0.231104	0.124427	1.17373	UP
P05164-3	No	0.22539	0.0220061	1.16909	UP
P05067	No	0.22455	0.0450006	1.16841	UP
P0C0L4-1	No	0.221706	0.132771	1.16611	UP
P18428	No	0.220667	0.455916	1.16527	UP
P05362	No	0.217386	0.170597	1.16263	UP
P06702	No	0.214293	0.206339	1.16013	UP
P68032	No	0.214274	0.0724788	1.16012	UP
P05546	No	0.213449	0.0822908	1.15946	UP
P32754-1	No	0.211436	0.316221	1.15784	UP
P25774-1	No	0.20729	0.08973	1.15452	UP
A1L4H1-1	No	0.207048	0.00589354	1.15432	UP
P14780	No	0.205974	0.336486	1.15347	UP
P40197	No	0.20496	0.228375	1.15265	UP
Q2TV78	No	0.195269	0.155163	1.14494	UP
P19652	No	0.1948	0.342279	1.14457	UP
Q8N6C8	No	0.18832	0.11248	1.13944	UP
Q9Y4L1	No	0.187213	0.324263	1.13856	UP
P09172	No	0.181072	0.344265	1.13373	UP
Q14118	No	0.18096	0.019942	1.13364	UP
Q14515	No	0.176709	0.22306	1.1303	UP
P04278-1	No	0.174313	0.385731	1.12843	UP
B9A064	No	0.169166	0.310279	1.12441	UP
Q9HDC9	No	0.165919	0.0262658	1.12188	UP
P27487	No	0.1631	0.140116	1.11969	UP
P09486	No	0.160396	0.335185	1.11759	UP
P18135	No	0.157267	0.36809	1.11517	UP
P01011-1	No	0.156847	0.139324	1.11485	UP
P10124	No	0.153887	0.472971	1.11256	UP
P16284	No	0.150468	0.130437	1.10993	UP
P11226	No	0.147917	0.501703	1.10797	UP
O00602	No	0.146523	0.273206	1.1069	UP
P0DOX7	No	0.143824	0.200614	1.10483	UP
P35527	No	0.141097	0.725357	1.10274	UP
P49913	No	0.140858	0.491015	1.10256	UP
O43852	No	0.140471	0.149362	1.10226	UP
Q9UHG3	No	0.138588	0.384865	1.10083	UP
P08637	No	0.137712	0.529942	1.10016	UP
P07602-3	No	0.137384	0.0756646	1.09991	UP
P04180	No	0.134431	0.518742	1.09766	UP
P01023	No	0.134041	0.521286	1.09736	UP
P01859	No	0.13333	0.524166	1.09682	UP
P14151	No	0.131057	0.406829	1.0951	UP
Q9Y6R7	No	0.130745	0.518058	1.09486	UP
P00915	No	0.126481	0.472393	1.09163	UP
Q04756	No	0.122828	0.342054	1.08887	UP
P02745	No	0.120483	0.550765	1.0871	UP
P23142-4	No	0.120263	0.208453	1.08693	UP
P13796	No	0.118069	0.343026	1.08528	UP
Q9UGM5	No	0.117194	0.416677	1.08462	UP
Q92859	No	0.116872	0.405197	1.08438	UP
Q96IY4	No	0.116655	0.474525	1.08422	UP
P02768	No	0.11361	0.538057	1.08193	UP
P12830	No	0.111815	0.578271	1.08059	UP
P07339	No	0.107067	0.418337	1.07704	UP
P24387	No	0.106357	0.314016	1.07651	UP
P00450	No	0.105619	0.233492	1.07596	UP
Q86UD1	No	0.105174	0.220153	1.07562	UP
Q14766-4	No	0.10388	0.545985	1.07466	UP
O95479	No	0.102556	0.397917	1.07367	UP
Q6YHK3	No	0.099007	0.626354	1.07104	UP
P01024	No	0.0966223	0.265615	1.06927	UP
P02747	No	0.0954974	0.68831	1.06843	UP
P02750	No	0.0941373	0.519744	1.06743	UP
Q9P232	No	0.093808	0.48204	1.06718	UP
P69905	No	0.0924222	0.805962	1.06616	UP
Q9P121-4	No	0.0919035	0.338834	1.06578	UP
P04003	No	0.091486	0.556443	1.06547	UP
Q06033-1	No	0.0901652	0.36896	1.06449	UP
P11597-1	No	0.0900724	0.539654	1.06442	UP
P07998	No	0.0900056	0.322832	1.06437	UP
P08571	No	0.0885812	0.372862	1.06332	UP
Q13093	No	0.0884779	0.626786	1.06325	UP
P01591	No	0.0883808	0.639627	1.06318	UP
P54108	No	0.0853946	0.59585	1.06098	UP
P0DOY2	No	0.084026	0.558824	1.05997	UP
O00391	No	0.0838008	0.717852	1.05981	UP
P04211	No	0.083759	0.586258	1.05978	UP
P07358	No	0.0836075	0.592007	1.05966	UP
P08603-1	No	0.0805716	0.419524	1.05744	UP
P11279	No	0.0793864	0.583894	1.05657	UP
P01031	No	0.0746236	0.416786	1.05309	UP
P04004	No	0.0710797	0.506622	1.0505	UP
P59665	No	0.0705446	0.67975	1.05011	UP
P15144	No	0.0701053	0.543057	1.04979	UP
P26447	No	0.0699436	0.603204	1.04968	UP
P30530	No	0.0672962	0.760323	1.04775	UP
P15311	No	0.0640069	0.432889	1.04537	UP
Q02818	No	0.062849	0.552594	1.04453	UP
P24821	No	0.06253	0.62752	1.0443	UP
P17813	No	0.0609051	0.712222	1.04312	UP
Q13740	No	0.0575419	0.631503	1.04069	UP
Q7Z7G0	No	0.0575397	0.697979	1.04069	UP
Q13201	No	0.0564836	0.653056	1.03993	UP
Q99969	No	0.0513931	0.793651	1.03627	UP
O00187-1	No	0.0504183	0.749452	1.03557	UP
P10912	No	0.049059	0.705609	1.03459	UP
P35858	No	0.0482375	0.765459	1.034	UP
Q86SQ4-3	No	0.044084	0.67638	1.03103	UP
P26038	No	0.0428079	0.764109	1.03012	UP
P11021	No	0.0425765	0.6341	1.02995	UP
P00338-3	No	0.0418813	0.76072	1.02946	UP
P08709	No	0.0376546	0.682754	1.02644	UP
P01861	No	0.0373245	0.874751	1.02621	UP
P26927	No	0.036903	0.721816	1.02591	UP
P20742	No	0.0347888	0.863016	1.02441	UP
P27797	No	0.0345895	0.605094	1.02427	UP
P02647	No	0.034226	0.792855	1.02401	UP
O95497	No	0.033689	0.890162	1.02363	UP
P27169	No	0.0324657	0.872802	1.02276	UP
Q9Y5Y7	No	0.0323751	0.773431	1.02269	UP
P02776	No	0.0320743	0.800336	1.02248	UP
P41222	No	0.0320366	0.824779	1.02245	UP
O75636-1	No	0.0317438	0.875556	1.02225	UP
Q86VB7	No	0.0313357	0.794647	1.02196	UP
Q92820	No	0.0308406	0.823096	1.02161	UP
Q14624-1	No	0.0306004	0.784255	1.02144	UP
Q9NPH3-5	No	0.0288332	0.778362	1.02019	UP
P37837	No	0.0286566	0.825127	1.02006	UP
P06326	No	0.0267978	0.877728	1.01875	UP
Q96S96	No	0.0254083	0.857307	1.01777	UP
P24592	No	0.0252491	0.801006	1.01766	UP
P12259	No	0.0219845	0.85759	1.01536	UP
P01834	No	0.0217349	0.906225	1.01518	UP
P40189	No	0.0197708	0.856522	1.0138	UP
P22897-1	No	0.0194208	0.848106	1.01355	UP
P07360	No	0.0187397	0.858155	1.01307	UP
P22105	No	0.0184625	0.908085	1.01288	UP
Q9NZP8	No	0.0150608	0.883873	1.01049	UP
P22692	No	0.0147538	0.910337	1.01028	UP
P00390	No	0.0139654	0.856686	1.00973	UP
Q13508	No	0.0114898	0.894998	1.008	UP
P60174	No	0.0110802	0.939512	1.00771	UP
P00736	No	0.0105871	0.91229	1.00737	UP
P16070	No	0.0104089	0.950469	1.00724	UP
P35443	No	0.0080112	0.924445	1.00557	UP
P0C0L5	No	0.00748838	0.95325	1.0052	UP
P06733-1	No	0.00711181	0.959567	1.00494	UP
P0DJI8	No	0.00652323	0.98174	1.00453	UP
P00748	No	0.00619785	0.984751	1.00431	UP
Q8IZF2	No	0.00489059	0.956009	1.0034	UP
P02751	No	0.00445482	0.97979	1.00309	UP
Q14126	No	0.00413021	0.975479	1.00287	UP
Q9BWP8	No	0.00286984	0.987293	1.00199	UP
P14618	No	0.00285967	0.982401	1.00198	UP
Q12841	No	0.00282254	0.976385	1.00196	UP
P02746	No	0.000631354	0.996843	1.00044	UP
P43121	No	-0.00173801	0.987063	0.998796	Down
O43493-1	No	-0.00296542	0.979754	0.997947	Down
P80108	No	-0.00354107	0.979054	0.997549	Down
P04075	No	-0.00628258	0.960108	0.995655	Down
O75882	No	-0.00709483	0.932109	0.995094	Down
P40925	No	-0.00757611	0.920117	0.994762	Down
Q9NQ79	No	-0.00838769	0.948178	0.994203	Down
P61981	No	-0.0103293	0.925652	0.992866	Down
P18065	No	-0.0107721	0.948744	0.992561	Down
P61769	No	-0.012769	0.899847	0.991188	Down
P01782	No	-0.0128568	0.929981	0.991128	Down
P29622	No	-0.0137886	0.922903	0.990488	Down
P98160	No	-0.0147545	0.909138	0.989825	Down
P01774	No	-0.0153021	0.891928	0.989449	Down
P34096	No	-0.0154298	0.861876	0.989362	Down
P23284	No	-0.0154357	0.904137	0.989358	Down
O43866	No	-0.0154473	0.93302	0.98935	Down
P02787	No	-0.0165118	0.877784	0.98862	Down
Q86TH1	No	-0.0182209	0.855492	0.98745	Down
P00751	No	-0.0198182	0.823096	0.986357	Down
Q8NBP7	No	-0.0199687	0.853803	0.986254	Down
Q9BXR6	No	-0.0206878	0.845039	0.985763	Down
Q13822-3	No	-0.0208882	0.754583	0.985626	Down
Q12866	No	-0.0220627	0.864302	0.984824	Down
P13727	No	-0.0226827	0.737912	0.9844	Down
P00747	No	-0.0241794	0.739258	0.98338	Down
Q08380	No	-0.0256775	0.852675	0.982359	Down
P32119	No	-0.0258466	0.900461	0.982244	Down
P06681	No	-0.0266056	0.739471	0.981727	Down
P48637	No	-0.0272847	0.743182	0.981265	Down
P04196	No	-0.0330728	0.818391	0.977336	Down
P35916	No	-0.0331662	0.672241	0.977273	Down
P02790	No	-0.0360197	0.663952	0.975342	Down
P02786	No	-0.0372091	0.568357	0.974538	Down
Q13449	No	-0.0387078	0.760462	0.973527	Down
P23142	No	-0.0402799	0.520927	0.972466	Down
P05543	No	-0.0438355	0.740265	0.970073	Down
Q9UK55	No	-0.0444833	0.743674	0.969637	Down
Q15582	No	-0.0448339	0.765589	0.969401	Down
P13473-3	No	-0.0479721	0.642927	0.967295	Down
P20023	No	-0.0493358	0.584124	0.966381	Down
P09871	No	-0.0499818	0.531544	0.965948	Down
P06276	No	-0.0503444	0.728293	0.965706	Down
Q99784	No	-0.0527421	0.734715	0.964102	Down
P22891-1	No	-0.0536861	0.797423	0.963471	Down
P10599	No	-0.0539238	0.81713	0.963313	Down
P50395-1	No	-0.0544811	0.496423	0.962941	Down
P23470	No	-0.0545654	0.756083	0.962884	Down
P08185	No	-0.0548049	0.642358	0.962725	Down
P01871-1	No	-0.0562643	0.775378	0.961751	Down
Q16270-1	No	-0.0563424	0.744887	0.961699	Down
P33908	No	-0.0565194	0.539296	0.961581	Down
Q8NBJ4	No	-0.0589252	0.69807	0.959979	Down
P54289	No	-0.0598181	0.469422	0.959385	Down
Q99983	No	-0.0598414	0.624616	0.95937	Down
P05556-3	No	-0.0604341	0.690974	0.958976	Down
P49747	No	-0.0612592	0.506029	0.958427	Down
P04040	No	-0.0625845	0.671498	0.957547	Down
P04264	No	-0.0631348	0.943137	0.957182	Down
P07333	No	-0.0632231	0.602353	0.957123	Down
P07225	No	-0.0646157	0.451651	0.9562	Down
P02775	No	-0.0656998	0.535726	0.955482	Down
P02649	No	-0.0678626	0.817284	0.95405	Down
P24593	No	-0.0681239	0.568291	0.953878	Down
P11717	No	-0.0689555	0.659341	0.953328	Down
P04070-2	No	-0.0710975	0.589779	0.951914	Down
Q13103	No	-0.074801	0.690318	0.949473	Down
P07602	No	-0.0748832	0.417722	0.949419	Down
Q07954	No	-0.0802586	0.703335	0.945888	Down
Q9UJJ9	No	-0.0830898	0.399801	0.944034	Down
P05452	No	-0.0856521	0.412549	0.942358	Down
P19827	No	-0.0861264	0.364011	0.942049	Down
P05090	No	-0.0863466	0.411698	0.941905	Down
P13591-1	No	-0.0896522	0.391887	0.939749	Down
P00734	No	-0.0903966	0.285867	0.939264	Down
Q96PD5	No	-0.0934772	0.25353	0.937261	Down
P68871	No	-0.0938692	0.789386	0.937006	Down
P00740	No	-0.0947152	0.296661	0.936457	Down
P15169	No	-0.0956023	0.494637	0.935881	Down
P02452	No	-0.0972384	0.658074	0.934821	Down
P07477	No	-0.0977008	0.390867	0.934521	Down
P02743	No	-0.0981167	0.508993	0.934252	Down
P51884	No	-0.0984433	0.293432	0.93404	Down
P13598	No	-0.0988926	0.636984	0.933749	Down
P02765	No	-0.0989113	0.392785	0.933737	Down
P05156	No	-0.0996415	0.199788	0.933265	Down
Q9NPR2	No	-0.100682	0.601815	0.932592	Down
P01019	No	-0.101492	0.220739	0.932068	Down
P12111	No	-0.103036	0.462269	0.931071	Down
P25311	No	-0.106144	0.224916	0.929068	Down
Q9NPY3	No	-0.106537	0.514217	0.928815	Down
O14786-1	No	-0.10842	0.367226	0.927603	Down
P02042	No	-0.108799	0.682659	0.92736	Down
P01857	No	-0.109598	0.478193	0.926846	Down
P04217-2	No	-0.110452	0.713626	0.926298	Down
P19320	No	-0.110667	0.364572	0.92616	Down
P20023-3	No	-0.111129	0.527804	0.925863	Down
P22792	No	-0.114057	0.38289	0.923986	Down
P03952	No	-0.114649	0.345654	0.923607	Down
P04217	No	-0.114795	0.175834	0.923513	Down
O94985-1	No	-0.11583	0.239508	0.922851	Down
Q9HCB6	No	-0.118353	0.214783	0.921239	Down
P09960-1	No	-0.119134	0.272662	0.92074	Down
P55058	No	-0.119421	0.709649	0.920557	Down
P07357	No	-0.119727	0.37108	0.920362	Down
P08253	No	-0.122199	0.366969	0.918786	Down
P07237	No	-0.124047	0.171439	0.91761	Down
P21333	No	-0.124557	0.286609	0.917286	Down
P02766	No	-0.124576	0.371501	0.917274	Down
P05155	No	-0.126237	0.662561	0.916218	Down
O75015	No	-0.127628	0.388821	0.915335	Down
P13671	No	-0.127828	0.290764	0.915208	Down
P48740-2	No	-0.12816	0.264886	0.914997	Down
P20851	No	-0.129072	0.334568	0.914419	Down
Q9H4G4	No	-0.129169	0.274289	0.914358	Down
P48740	No	-0.130163	0.438683	0.913728	Down
Q10588	No	-0.131928	0.3273	0.912611	Down
P10720	No	-0.132155	0.446595	0.912467	Down
O95445	No	-0.135198	0.288433	0.910545	Down
Q15113	No	-0.136118	0.328645	0.909965	Down
Q12913	No	-0.136131	0.331375	0.909956	Down
Q99453	No	-0.137644	0.0809313	0.909003	Down
O14791	No	-0.137855	0.473988	0.908869	Down
P13473	No	-0.142133	0.195874	0.906178	Down
P12821-1	No	-0.142162	0.228616	0.90616	Down
P04406-1	No	-0.143819	0.351512	0.90512	Down
P02760	No	-0.145284	0.137636	0.904201	Down
P81605-2	No	-0.147291	0.493991	0.902944	Down
P01860	No	-0.14859	0.442274	0.902132	Down
P02774	No	-0.151087	0.18228	0.900572	Down
Q14574	No	-0.151239	0.2773	0.900477	Down
Q12805	No	-0.151605	0.216828	0.900249	Down
P01766	No	-0.152685	0.0162884	0.899575	Down
P22352	No	-0.154182	0.387228	0.898642	Down
P00742	No	-0.158397	0.160973	0.89602	Down
P04114	No	-0.159224	0.26193	0.895507	Down
P06396	No	-0.159348	0.0870914	0.89543	Down
Q16270	No	-0.161517	0.0633559	0.894084	Down
P12955	No	-0.162331	0.24429	0.89358	Down
Q09328	No	-0.16287	0.0936643	0.893247	Down
Q16706	No	-0.16619	0.115036	0.891193	Down
P19823	No	-0.169763	0.0897962	0.888989	Down
Q76LX8	No	-0.170053	0.0577692	0.88881	Down
P36955	No	-0.175207	0.096984	0.885641	Down
Q8IXL6-1	No	-0.176401	0.0710292	0.884907	Down
P01344	No	-0.176449	0.314888	0.884878	Down
Q96KN2	No	-0.181169	0.316995	0.881988	Down
P36980	No	-0.183707	0.130831	0.880438	Down
P07195	No	-0.184025	0.146694	0.880244	Down
P43251	No	-0.185269	0.0989848	0.879485	Down
Q13822-2	No	-0.186936	0.428802	0.878469	Down
P17936	No	-0.188346	0.110622	0.877611	Down
P04220	No	-0.188439	0.223307	0.877555	Down
P01033	No	-0.188609	0.50584	0.877451	Down
P07942	No	-0.191656	0.0109678	0.8756	Down
P15151	No	-0.192444	0.182669	0.875122	Down
Q6UXB8-1	No	-0.192561	0.217804	0.875051	Down
Q14520-1	No	-0.192967	0.156661	0.874805	Down
P12109	No	-0.192977	0.0454774	0.874799	Down
P13645	No	-0.193965	0.778308	0.8742	Down
P13647	No	-0.195927	0.587322	0.873012	Down
P10909-1	No	-0.200601	0.0394421	0.870188	Down
O00592	No	-0.202625	0.154994	0.868968	Down
P00918	No	-0.204397	0.278033	0.867901	Down
Q9ULI3	No	-0.206724	0.195407	0.866503	Down
P03951	No	-0.207049	0.201887	0.866307	Down
P16109	No	-0.207911	0.0224473	0.86579	Down
P01042	No	-0.212493	0.0114335	0.863045	Down
O00533	No	-0.21271	0.23001	0.862915	Down
P05062	No	-0.213547	0.324262	0.862414	Down
P08697	No	-0.220357	0.0558661	0.858353	Down
P08195	No	-0.220767	0.0725153	0.858109	Down
P43652	No	-0.230023	0.0332319	0.852621	Down
P10643	No	-0.231322	0.0182933	0.851854	Down
Q9Y646	No	-0.232614	0.0748252	0.851091	Down
P00746	No	-0.23433	0.0843231	0.85008	Down
P10721	No	-0.238224	0.179582	0.847788	Down
P04070	No	-0.239308	0.0683882	0.847152	Down
Q03591	No	-0.239327	0.268425	0.847141	Down
P35908	No	-0.241907	0.740652	0.845627	Down
Q13790	No	-0.243316	0.0933316	0.844801	Down
P02753	No	-0.244109	0.0812674	0.844337	Down
P55290	No	-0.249089	0.405969	0.841428	Down
P78324	No	-0.251219	0.0878952	0.840186	Down
Q16610	No	-0.251816	0.089159	0.839839	Down
P49908	No	-0.253281	0.0749514	0.838986	Down
P01008	No	-0.254375	0.0449475	0.83835	Down
Q92954-3	No	-0.255135	0.043027	0.837908	Down
Q15063-2	No	-0.256934	0.0541361	0.836865	Down
Q9Y5C1	No	-0.260812	0.0659646	0.834618	Down
Q92954-6	No	-0.268311	0.125567	0.830291	Down
P06727	No	-0.275169	0.0357756	0.826353	Down
P27918	No	-0.27723	0.00715445	0.825174	Down
P01034	No	-0.278296	0.0730354	0.824564	Down
P16035	No	-0.282666	0.0248953	0.82207	Down
Q12860	No	-0.282987	0.0323808	0.821887	Down
Q6P179	No	-0.286302	0.0304966	0.820001	Down
Q15063	No	-0.290147	0.0639762	0.817819	Down
O15394	No	-0.290862	0.00544564	0.817414	Down
P02652	No	-0.30476	0.143034	0.809577	Down
Q16627-2	No	-0.307242	0.098557	0.808185	Down
P00488	No	-0.321982	0.0620497	0.79997	Down
P01765	No	-0.328215	0.0201617	0.796522	Down
Q9UNW1	No	-0.333609	6.39958e-05	0.793549	Down
P02749	No	-0.340576	0.00136638	0.789726	Down
P14625	No	-0.355635	0.0943378	0.781526	Down
P29401-2	No	-0.366167	0.0178377	0.775841	Down
P55774	No	-0.392605	0.055793	0.761753	Down
P05154	No	-0.397781	0.143828	0.759025	Down
Q15828	No	-0.414044	0.000694155	0.750517	Down
Q13421-2	No	-0.446196	0.0119329	0.733976	Down
P01042-2	No	-0.4549	0.0406055	0.729561	Down
P02655	No	-0.455065	0.207251	0.729477	Down
Q92496	No	-0.486857	0.0324946	0.713578	Down
Q6UX71	Yes	-0.514839	0.0283685	0.699871	Down
P55056	No	-0.516706	0.124244	0.698966	Down
P03950	Yes	-0.594069	0.00216266	0.662472	Down
P02654	Yes	-0.619202	0.025018	0.651031	Down
P02533	Yes	-0.665225	0.0287368	0.630591	Down
Q15848	Yes	-0.69054	8.80307e-05	0.619622	Down
P02656	Yes	-0.754525	0.0313486	0.592741	Down
