# Supplementary material for: Comparative proteomic analysis of mustard lung as a complicated disease using systems biology approach
Source: BMC Pulm Med. 2022 Nov 23;22:437. doi: 10.1186/s12890-022-02240-3 (PMC9686120; doi:10.1186/s12890-022-02240-3)
Supplement: Supplementary file 2 — Additional file 2. The details of the PPI network in the Cytoscape tool. [file 12890_2022_2240_MOESM2_ESM.xlsx]

## Sheet: Interaction
Official Symbol	Gene Full Name	AverageShortestPathLength	BetweennessCentrality	ClosenessCentrality	ClusteringCoefficient	Degree	Eccentricity	NeighborhoodConnectivity	Radiality	Stress	TopologicalCoefficient
FGA	Fibrinogen Alpha Chain	1.58333	0.20911	0.631579	0.342857	15	2	8.93333	0.854167	716	0.248148
ITGB3	Integrin Subunit Beta 3	1.83333	0.137059	0.545455	0.363636	12	3	7.25	0.791667	412	0.247126
CRP	C-Reactive Protein	1.80556	0.0781347	0.553846	0.424242	12	3	8.66667	0.798611	316	0.286111
LRP1	LDL Receptor Related Protein 1	1.88889	0.071204	0.529412	0.327273	11	3	8.63636	0.777778	336	0.297806
FN1	Fibronectin 1	1.83333	0.0886552	0.545455	0.327273	11	4	8.27273	0.791667	344	0.258523
AKR1C4	Aldo-Keto Reductase Family 1 Member C4	1.88889	0.0486162	0.529412	0.454545	11	3	8.36364	0.777778	190	0.295455
FCN2	Ficolin 2	1.86111	0.0836521	0.537313	0.327273	11	3	8.27273	0.784722	330	0.282132
ITGA5	Integrin Subunit Alpha 5	1.94444	0.0578936	0.514286	0.444444	10	3	8.7	0.763889	198	0.318519
APOC3	Apolipoprotein C3	1.94444	0.0305183	0.514286	0.511111	10	3	9.2	0.763889	164	0.328571
ITGAV	Integrin Subunit Alpha V	1.94444	0.019829	0.514286	0.611111	9	3	9.22222	0.763889	114	0.318008
APOC1	Apolipoprotein C1	1.94444	0.0536344	0.514286	0.5	9	3	8.77778	0.763889	166	0.309524
ANG	Angiogenin	2.08333	0.0634694	0.48	0.5	8	3	9	0.729167	214	0.369792
CFHR3	Complement Factor H Related 3	2	0.0271956	0.5	0.535714	8	3	9.75	0.75	124	0.348214
TLN1	Talin 1	2.11111	0.00644456	0.473684	0.714286	7	3	9.57143	0.722222	38	0.382857
C1QA	Complement C1q A Chain	2.02778	0.047811	0.493151	0.238095	7	3	8	0.743056	198	0.291005
ITGA2B	Integrin Subunit Alpha 2b	2.13889	0.00044261	0.467532	0.933333	6	3	10.6667	0.715278	6	0.426667
TMSB4X	Thymosin Beta 4 X-Linked	2.22222	0.0717142	0.45	0.266667	6	4	7	0.694444	234	0.310606
TUBA1B	Tubulin Alpha 1b	2.22222	0.100462	0.45	0.2	6	3	5.16667	0.694444	314	0.238095
CFHR4	Complement Factor H Related 4	2.38889	0.00066767	0.418605	0.866667	6	4	10.1667	0.652778	6	0.508333
PLXDC2	Plexin Domain Containing 2	2.19444	0.00930203	0.455696	0.4	5	4	9.6	0.701389	52	0.391667
ADIPOQ	Adiponectin, C1Q And Collagen Domain Containing	2.30556	0.00781059	0.433735	0.4	5	4	9	0.673611	34	0.409091
PRRC2A	Proline Rich Coiled-Coil 2A	2.25	0.0085477	0.444444	0.5	4	3	9.75	0.6875	48	0.423913
MPO	Myeloperoxidase	2.5	0.0116201	0.4	0.166667	4	4	6	0.625	38	0.34375
SIRPA	Signal Regulatory Protein Alpha	2.52778	0.0250783	0.395604	0.166667	4	4	5.25	0.618056	84	0.316667
TUBB3	Tubulin Beta 3 Class III	2.63889	0.00958467	0.378947	0.5	4	4	4.75	0.590278	40	0.365385
KRT14	Keratin 14	2.41667	0.00097002	0.413793	0.666667	4	4	9.75	0.645833	8	0.4875
TREML1	Triggering Receptor Expressed On Myeloid Cells Like 1	2.22222	0.0167292	0.45	0.166667	4	3	9	0.694444	82	0.386364
GULP1	GULP PTB Domain Containing Engulfment Adaptor 1	2.58333	0.00328653	0.387097	0.666667	3	4	8.33333	0.604167	16	0.520833
FCAR	Fc Alpha Receptor	2.55556	0.0139985	0.391304	0	3	4	6	0.611111	46	0.384615
STAB2	Stabilin 2	2.44444	0.0178332	0.409091	0	3	4	6.33333	0.638889	52	0.333333
PPIA	Peptidylprolyl Isomerase A	2.77778	0.00304843	0.36	0.666667	3	4	5.33333	0.555556	14	0.484848
GYPB	Glycophorin B (MNS Blood Group)	2.47222	0.00473545	0.404494	0.333333	3	4	7.66667	0.631944	20	0.431373
RGS12	Regulator Of G Protein Signaling 12	2.77778	0	0.36	1	2	4	7.5	0.555556	0	0.625
C16orf70	Phagosome Assembly Factor 1 - Chromosome 16 Open Reading Frame 6	2.63889	0.00972411	0.378947	0	2	4	7.5	0.590278	28	0.5
NSG2	Neuronal Vesicle Trafficking Associated 2	2.72222	0.00248677	0.367347	0	2	4	6	0.569444	8	0.5
TMEM253	Transmembrane Protein 253	3.19444	0	0.313043	0	1	4	6	0.451389	0	0
TDGF1	Teratocarcinoma-Derived Growth Factor 1	3.05556	0	0.327273	0	1	4	8	0.486111	0	0
